# Supplementary material for: Human Activity Recognition Algorithm with Physiological and Inertial Signals Fusion: Photoplethysmography, Electrodermal Activity, and Accelerometry
Source: Sensors (Basel). 2024 May 9;24(10):3005. doi: 10.3390/s24103005 (PMC11124986; doi:10.3390/s24103005)
Supplement: Supplementary file 1 [file sensors-24-03005-s001.zip]

Archive with 1 entries (1 files):
- sensors-2935500-supplementary.pdf
